# Supplementary material for: Genomic diversity of Ligularia revealed by complete plastid genomes and nuclear ribosomal DNAs from 16 collections in Korean Peninsula and Mt. Hallasan
Source: PLoS One. 2026 Feb 19;21(2):e0343215. doi: 10.1371/journal.pone.0343215 (PMC12919781; doi:10.1371/journal.pone.0343215)
Supplement: S2 File — (XLSX) [file pone.0343215.s002.xlsx]

## Sheet: S1 Table
S1 Table. Sampling information on 72 Ligularia samples used in this study.
Number	Scientific name	Sample name	Sources (collection site)	IT number
1	L. fischeri	Lf_1	Wild (Mt. Halla, Jeju-island alt. 1400m)
2	L. fischeri	Lf_2	Wild (Mt. Halla, Jeju-island alt. 1770m)
3	L. fischeri	Lf_3	Wild (Mt. Halla, Jeju-island alt. 1810m)
4	L. fischeri	Lf_4	Wild (Mt. Halla, Jeju-island alt. 1905m)
5	L. fischeri	Lf_5	Wild (Mt. Halla, Jeju-island alt. 1950m)
6	L. fischeri	Lf_6	Wild (Inje, Gangwon State)
7	L. fischeri	Lf_7	Wild (Aewol-eup, Jeju-island)
8	L. fischeri	Lf_8	Wild (Mt. Halla, Jeju-island)	314825
9	L. fischeri	Lf_9	Wild (Taebaek-si, Gangwon State)	314939
10	L. fischeri	Lf_10	Wild (Mt. Halla, Jeju-island alt. 1880m)
11	L. fischeri	Lf_11	Wild (Mt. Halla, Jeju-island alt. 1810m)
12	L. fischeri	Lf_12	Wild (Mt. Halla, Jeju-island)	334257
13	L. fischeri	Lf_13	Wild (Mt. Halla, Jeju-island)
14	L. fischeri	Lf_14	Wild (Mt. Halla, Jeju-island)	334264
15	L. fischeri	Lf_15	Wild (Gangneung-si, Gangwon State)
16	L. fischeri	Lf_16	Wild (Gangneung-si, Gangwon State)
17	L. fischeri	Lf_17	Wild (Gangneung-si, Gangwon State)
18	L. fischeri	Lf_18	Wild (Gangneung-si, Gangwon State)
19	L. fischeri var. spiciformis	Lf_19	Wild (Taebaek-si, Gangwon State)	314814
20	L. fischeri var. spiciformis	Lf_20	Wild (Hantaek botanical garden)
21	L. fischeri var. spiciformis	Lf_21	Wild (Gangneung-si, Gangwon State)
22	L. stenocephala	Ls_1	Wild (Yeosu-si, Jeollanam-do)
23	L. stenocephala	Ls_2	Wild (Shinan-gun, Jeollanam-do)	334265
24	L. stenocephala	Ls_3	Wild (Shinan-gun, Jeollanam-do)	314946
25	L. stenocephala	Ls_4	Wild (Shinan-gun, Jeollanam-do)	334267
26	L. stenocephala	Ls_5	Wild (Shinan-gun, Jeollanam-do)
27	L. stenocephala	Ls_6	Wild (Shinan-gun, Jeollanam-do)	334283
28	L. stenocephala	Ls_7	Wild (Shinan-gun, Jeollanam-do)	334286
29	L. stenocephala	Farm_1	Wild (Hoengseong-gun, Gangwon State)	314944
30	L. fischeri	Farm_2	Wild (Hwacheon-gun, Gangwon State)	314821
31	L. fischeri	Farm_3	Wild (Taebaek-si, Gangwon State)	314943
32	L. fischeri	Farm_4	Wild (Ulleung-gun, Gyeongsangbuk-do)	314945
33	L. stenocephala	Farm_5	Farm_collection	314822
34	L. fischeri	Farm_6	Wild (Taebaek-si, Gangwon State)
35	L. fischeri	Farm_7	Wild (Pyeongchang-gun, Gangwon State)	334247
36	L. fischeri	Farm_8	Wild (Pyeongchang-gun, Gangwon State)	334246
37	L. fischeri	Farm_9	Wild (Gurye-gun, Jeollanam-do)	334253
38	L. fischeri	Farm_10	Wild (Gurye-gun, Jeollanam-do)	334254
39	L. fischeri	Farm_11	Wild (Gurye-gun, Jeollanam-do)	334255
40	L. fischeri	Farm_12	Wild (Inje-gun, Gangwon State)	340576
41	L. fischeri	Farm_13	Wild (Inje-gun, Gangwon State)
42	L. fischeri	Farm_14	Wild (Inje-gun, Gangwon State)
43	L. fischeri	Farm_15	Wild (Jeongseon-gun, Gangwon State)	314931
44	L. fischeri	Farm_16	Farm_collection (Jeongseon-gun, Gangwon State)	314922
45	L. fischeri	Farm_17	Wild (Hongcheon-gun Gangwon State)	334249
46	L. fischeri	Farm_18	Farm_collection	314815
47	L. fischeri	Farm_19	Farm_collection	314816
48	L. fischeri	Farm_20	Farm_collection	314817
49	L. fischeri	Farm_21	Farm_collection	314818
50	L. fischeri	Farm_22	Farm_collection	314819
51	L. fischeri	Farm_23	Farm_collection	314820
52	L. fischeri	Farm_24	Farm_collection	340578
53	L. fischeri	Farm_25	Farm_collection	314828
54	L. fischeri	Farm_26	Farm_collection	314833
55	L. fischeri	Farm_27	Farm_collection	314836
56	L. fischeri	Farm_28	Farm_collection	314837
57	L. fischeri	Farm_29	Farm_collection	314839
58	L. fischeri	Farm_30	Farm_collection	314845
59	L. fischeri	Farm_31	Farm_collection	314846
60	L. fischeri	Farm_32	Farm_collection	314850
61	L. fischeri	Farm_33	Farm_collection	314854
62	L. fischeri	Farm_34	Farm_collection	314857
63	L. fischeri	Farm_35	Farm_collection	314858
64	L. fischeri	Farm_36	Farm_collection	314863
65	L. fischeri	Farm_37	Farm_collection	314864
66	L. fischeri	Farm_38	Farm_collection	314867
67	L. fischeri	Farm_39	Farm_collection	314869
68	L. fischeri	Farm_40	Farm_collection	314878
69	L. fischeri	Farm_41	Farm_collection	314882
70	L. fischeri	Farm_42	Farm_collection	314885
71	L. fischeri	Farm_43	Farm_collection	314887
72	L. fischeri	Farm_44	Farm_collection	314891

## Sheet: S2 Table
S2 Table. Statistics of NGS data and assembly results of complete plastome and 45S nrDNA of 16 Ligularia samples.
Feature	Lf_1	Lf_2	Lf_3	Lf_4	Lf_5	Lf_6	Lf_7	Lf_19	Lf_20	Lf_21	Ls_1	Ls_2	Farm_1	Farm_2	Farm_3	Farm_4
Sequencing information
Total reads	2857076	4661152	5642070	4535334	5088164	5656640	3356810	3442410	4278256	5454154	3467302	6009342	3359884	3516808	3596268	3513828
Total reads bases (Gbp)	1.24	1.403	1.698	1.365	1.531	1.675	1.008	1.036	1.28	1.641	1.043	1.786	1.011	1.058	1.082	1.105
Plastome
Genome Size (bp)	151157	151158	150889	151157	151153	151134	151133	151153	151133	151155	151157	151151	151163	151173	151149	151161
Large single copy (bp)	83248	83265	82992	83249	83259	83239	83238	83259	83238	31265	83276	83258	83254	83284	83258	83275
Small single copy (bp)	18249	18233	18237	18248	18234	18233	18233	18234	18233	18230	18235	18233	18249	18229	18231	18224
Inverted repeat (bp)	24830	24830	24830	24830	24830	24831	24831	24830	24831	24830	24829	24830	24830	24830	24830	24831
Coverage(X)	80.89	42.91	65.12	52.8	50.26	41.46	41.71	67.7	21.21	50.92	31.46	35.67	34.55	36.16	35.27	32.95
45S nrDNA
Sequence length (bp)	5848	5848	5848	5848	5848	5848	5848	5848	5848	5848	5848	5848	5848	5848	5848	5848
Coverage(X)	183.8	187.91	181.8	157.61	196.18	109.59	88.04	94.5	151.26	125.17	89.36	135.47	118.08	44	124.35	74.19

## Sheet: S3 Table
S3 Table. SNP and InDel counts among 16 Ligularia plastomes.
SNP Indel	Lf_20	Lf_2	Lf_5	Ls_2	Ls_1	Farm_2	Lf_21	Farm_3	Lf_3	Lf_6	Lf_19	Lf_7	Farm_4	Lf_4	Lf_1	Farm_1
Lf_20	/	3	0	2	4	14	11	13	25	24	24	25	50	40	41	42
Lf_2	0	/	3	1	1	13	10	14	26	27	27	28	52	43	43	44
Lf_5	0	0	/	2	4	14	11	13	25	24	24	25	50	40	41	42
Ls_2	1	1	1	/	2	12	9	13	25	26	26	27	51	42	42	43
Ls_1	3	3	3	4	/	14	11	15	27	28	28	29	53	43	44	44
Farm_2	12	12	12	13	15	/	4	5	24	31	31	30	56	44	44	45
Lf_21	12	12	12	13	15	2	/	5	23	27	27	26	53	40	40	41
Farm_3	13	13	13	14	16	3	3	/	26	28	28	27	57	43	44	45
Lf_3	34	34	34	35	33	32	32	33	/	30	30	29	54	48	48	49
Lf_6	37	37	37	38	40	34	34	35	40	/	1	1	59	43	44	45
Lf_19	37	37	37	38	40	34	34	35	40	0	/	2	59	43	44	45
Lf_7	37	37	37	38	40	34	34	35	40	0	0	/	60	42	43	44
Farm_4	87	87	87	88	88	84	84	83	87	92	92	92	/	52	52	53
Lf_4	99	99	99	100	100	99	99	100	99	105	105	105	105	/	2	2
Lf_1	100	100	100	101	101	100	100	101	100	106	106	106	106	1	/	2
Farm_1	100	100	100	101	101	100	100	101	100	106	106	106	106	1	2	/

## Sheet: S4 Table
S4 Table. SNP and InDel counts among 45S nrDNA sequences of 16 Ligularia samples.
SNP Indel	Lf_20	Lf_2	Lf_5	Ls_2	Ls_1	Farm_2	Lf_21	Farm_3	Lf_3	Lf_6	Lf_19	Lf_7	Farm_4	Lf_4	Lf_1	Farm_1
Lf_20	/	0	0	0	2	2	2	2	0	0	0	0	0	0	0	2
Lf_2	11	/	0	0	2	2	2	2	0	0	0	0	0	0	0	2
Lf_5	15	7	/	0	2	2	2	2	0	0	0	0	0	0	0	2
Ls_2	9	3	6	/	2	2	2	2	0	0	0	0	0	0	0	2
Ls_1	29	38	40	36	/	4	4	4	2	2	2	2	2	2	2	4
Farm_2	24	33	37	31	43	/	0	0	2	2	2	2	2	2	2	0
Lf_21	29	38	42	36	48	9	/	0	2	2	2	2	2	2	2	0
Farm_3	23	32	36	30	42	2	7	/	2	2	2	2	2	2	2	0
Lf_3	16	8	11	7	43	37	42	36	/	0	0	0	0	0	0	2
Lf_6	15	16	20	14	33	27	30	26	21	/	0	0	0	0	0	2
Lf_19	28	31	35	29	50	27	30	25	29	23	/	0	0	0	0	2
Lf_7	7	9	12	6	31	26	31	25	13	13	28	/	0	0	0	2
Farm_4	29	38	40	36	13	43	48	42	43	35	50	31	/	0	0	2
Lf_4	12	8	11	5	39	34	39	33	4	17	26	9	39	/	0	2
Lf_1	11	7	10	4	38	33	38	32	5	16	27	8	38	1	/	2
Farm_1	33	42	46	40	41	31	36	30	46	33	22	35	42	43	42	/

## Sheet: S5 Table
S5 Table. Detailed information of each polymorphic site within 45S nrDNA sequences of 16 Ligularia samples.
NO.	1	2	3	4	5	6	7	8	9	10	11	12	13	14	15	16	17	18	19	20	21	22	23	24	25	26	27	28	29	30	31	32	33	34	35	36	37	38	39	40	41	42	43	44	45	46	47	48	49
	18S		ITS1									5.8S	ITS2									26S
Position (bp)	274	744	1823	1834	1877	1909	1912	1923	1941	1949	2031	2070	2253	2256	2259	2321	2322	2331	2337	2374	2385	2588	2633	2642	2681	2951	3020	3034	3065	3166	3204	3262	3534	4207	4260	4262	4410	4451	4470	4487	4489	4525	4526	4540	4928	5025	5636	5646	5674
Lf_1	C	C	A	C	C/T	A	T/C	C	C/T	T	C	C/T	C	C/T	T	T	T/A	T/C	C	A	T/C	G	T	C	C/T	C	T	C	C	G/A	G/T	A/G	C	G	A	C	C	C	T/C	C/T	C/T	C/T	T	C/T	C	G	T/C	C	T/C
Lf_2	C	C	A	C	C/T	A	T/C	C	C	T	C	C/T	C	T/C	T	T	A/T	C/T	C	A	C/T	G	T	C	C/T	C	T	C	C	G/A	T/G	G/A	C	G	A	C	C	C	T	C/T	C/T	C/T	T	C/T	C	G	C/T	C	C/T
Lf_3	C	C	A	C	C	G/A	T	T/C	T/C	C/T	T/C	C/T	C	C/T	T	A	G	T	G	C	T	A/C	A	G	C	G/T	T	C	C	C	G	G	C	A	C	G	G	G	G	C/T	G	T	C	G	T	C/T	G	C	A
Lf_4	C/T	C/T	A	C	C	A/G	T	C	C	T/C	C/T	C/T	C	C	T/C	T/C	A	C	T/C	A/C	C	G	T/C	C	C	C	T/C	C/T	C/T	G	G	G	C/T	G	A	C/T	C	T/C	T/C	C	C	C	C	C	C/T	G/A	C	C/T	C
Lf_5	C	T/C	A	C	C	A	T	C	C	T	C	C	C	C	T/C	T	A	C	C/T	A	C	G	T	C	C	C	T/C	T/C	C	G	G	G	C/T	G	A	C/T	C	T	T	C	C	C	C/T	C	C	G/A	C	C	C
Lf_6	C	T/C	A	C/T	C	A	T	C	C	T	C	C	C/T	C	T/C	T	A	C	C/T	A	C	G	T	C/T	C	C	T/C	T/C	C	G	G	G	C/T	G/A	A	C/T	T/C	T	T	C	C	C	T	C	C	G/A	C	C	C
Lf_7	C	C/T	A/G	C/T	C	G/A	T	T/C	T/C	C/T	T/C	C	C/T	C	T/C	T/C	A	C	T/C	A/C	C	G	C/T	C/T	C	C	T/C	C/T	T/C	G	G	G	C/T	G/A	A	C/T	C	T/C	T	C	C	C	T	C	T/C	A/G	C	T/C	C
Lf_19	C	C/T	A	C/T	C	A	T	C	C	T	C	C	C/T	C	T/C	T	A	C	C/T	A	C	G	T	C/T	C	C	T/C	T/C	C	G	G	G	T/C	G/A	A	T/C	C	T	T	C	C	C	T	C	C	C	C	C	C
Lf_20	C	C	A	C	C	G	T	T	T	C	T	C	C	C	T	A	G	T/A	G	C	T	C	A	G	C	T	T	C	C	C	G	G	C	A	C/T	G	G	G	G	C	G	T	T	G	T	C	G	C	A
Lf_21	C/T	C/T	A	C	C	G	T	T	T	C	T	C	C	C	T	A	G	T	G	C	T	C/T	A	G	C	T/G	T	C	C	C	G	G	C	A	C/T	G	G	G	G	C	G	T	T	G	T	G/A	G	C	A
Ls_1	C	T/C	A	C/T	C	A	T	C	C	T	C	C	C	C	T/C	T	A	C	C/T	A	C	G	T	C	C	C	T/C	T/C	C	G	G	G	C/T	G	A	C/T	C/T	T	T	C	C	C	T	C	C	G/A	C	C	C
Ls_2	C/T	T/C	A	C	C	A	T	C	C	T	C	C	C	C	T/C	T	A	C	C/T	A	C	G	T	C	C	C	T/C	T/C	C	G	G	G	C/T	G	A	C/T	C/T	T	T	C	C	C	T	C	C	G/A	C	C	C
Farm_1	C/T	C/T	A	T/C	C	A	T	C	C	T	C	C	T/C	C	C/T	T	A	C	T/C	A/T	C	G	T	T/C	C	C	C/T	C/T	C	G	G	G	T/C	A/G	A	T/C	C/T	T	T	C	C	C	T	C	C	A/G	C	C	C
Farm_2	C	T/C	A	C/T	C	A	T	C	C	T	C	C	C/T	C	T/C	T	A	C	C/T	A	C	G	T	C/T	C	C	T/C	T/C	C	G	G	G	C/T	G/A	A	C/T	C	T	T	C	C	C	T	C	C	G/A	C	C	C
Farm_3	C/T	T/C	A	C	C	A	T	C	C	T	C	C	C	C	T/C	T	A	C	C/T	A	C	G	T	C	C	C	T/C	T/C	C	G	G	G	C/T	G	A	C/T	C/T	T	T	C	C/T	C	T	C	C	G/A	C	C	C
Farm_4	C	C	G/A	C	C	G	T	T	T	C	T	C	C	C	T	A	G	T	G	C	T	C	A	G	C	T/G	T	C	C	C	G	G	C	A	C	G	G	G	G	C	G	T	C/T	G	T	C	G	C	A
[truncated: 3 more columns]
